# Supplementary material for: Ethnobotanical Survey of Plants Used by Subsistence Farmers in Mitigating Cabbage and Spinach Diseases in OR Tambo Municipality, South Africa
Source: Plants (Basel). 2022 Nov 24;11(23):3215. doi: 10.3390/plants11233215 (PMC9741191; doi:10.3390/plants11233215)
Supplement: Supplementary file 1 [file plants-11-03215-s001.zip]

Archive with 1 entries (1 files):
- plants-2025087-supplementary.pdf
